# Supplementary material for: Comparative Analyses of the Self-Sealing Mechanisms in Leaves of Delosperma cooperi and Delosperma ecklonis (Aizoaceae)
Source: Int J Mol Sci. 2020 Aug 11;21(16):5768. doi: 10.3390/ijms21165768 (PMC7460835; doi:10.3390/ijms21165768)
Supplement: Supplementary file 1 [file ijms-21-05768-s001.zip]

Archive with 4 entries (3 files):
- Supplementary Files/
- Supplementary Files/Hesse et al._Data availability file.xlsx
- Supplementary Files/SVideo1_RH40.mp4
- Supplementary Files/SVideo2_RH60.mp4
