# Supplementary material for: Comparative Analyses of the Self-Sealing Mechanisms in Leaves of Delosperma cooperi and Delosperma ecklonis (Aizoaceae)
Source: Int J Mol Sci. 2020 Aug 11;21(16):5768. doi: 10.3390/ijms21165768 (PMC7460835; doi:10.3390/ijms21165768)
Supplement: Supplementary file 1 [file ijms-21-05768-s001.zip › Supplementary Files/Hesse et al._Data availability file.xlsx]

## Sheet: Occurance and climate Data
species	city	years on record	altitude	at/a	at/jan	at/feb	at/mar	at/apr	at/may	at/jun	at/jul	at/aug	at/sep	at/oct	at/nov	at/dec	aht/a	aht/jan	aht/feb	aht/mar	aht/apr	aht/may	aht/jun	aht/jul	aht/aug	aht/sep	aht/oct	aht/nov	aht/dec	alt/a	alt/jan	alt/feb	alt/mar	alt/apr	alt/may	alt/jun	alt/jul	alt/aug	alt/sep	alt/oct	alt/nov	alt/dec	ap/a	ap/jan	ap/feb	ap/mar	ap/apr	ap/may	ap/jun
DC	Lady Frere	112	1020	16.1	21.3	21	19.4	16.3	13	10.3	10.4	12.1	14.6	16.2	18.2	20.3	23.2	28.4	27.6	25.9	23.1	20.2	17.4	17.9	19.6	21.9	23.4	25.3	27.4	8.5	13.9	14.1	12.5	9	5.3	2.6	2.4	3.9	6.6	8.7	10.7	12.6	606.7	77.8	100.4	80.8	46.4	22.5	12.3
DC	Mokopane	112	1116	18.5	22.7	22.2	21.1	18.4	15.3	12.3	12.5	15.1	18.4	20.3	21.2	22.1	26.3167	29.4	28.9	28	26.1	23.9	21.1	21.5	24.1	27.3	28.5	28.2	28.8	12.325	17.5	17.1	15.5	12.5	8.1	4.9	5.3	7.7	11.6	14.7	16.1	16.9	606.7	112.9	84.4	68.6	38.8	11.4	6.5
DC	Ladybrand	112	1586	15.1	21.4	20.2	18.3	14.5	10.8	8	8.3	10.2	14.5	16.5	18.5	20.1	22.5167	27.9	26.9	25.1	21.7	18.7	15.6	16.1	18.7	22.3	24.2	25.8	27.2	7.20833	13.4	13.2	11.2	7.5	2.9	-0.3	-0.9	1.7	5.5	9.1	10.8	12.4	713.4	110.9	100.1	92.4	70.5	29.1	16.7
DC	Heilbron	112	1540	16	21.7	21	19.5	15.8	11.9	8.3	8.5	11.5	15.7	17.9	19.6	20.9	23.4167	27.6	26.9	25.6	22.9	20	17.4	17	20.7	23.7	25.8	26.2	27.2	7.64167	14.3	13.8	11.9	7.7	2.9	-0.7	-1.8	1.7	6	10.3	12.1	13.5	672.6	117.7	80.3	74	51.2	18.5	8.5
DC	Kroonstadt	20	1348	16	22	21	19	15	11	8	8	11	15	18	20	21	25	30	28	27	24	21	18	18	22	25	27	28	29	7	15	14	12	7	2	-1	-1	1	5	10	12	13	600	90	80	80	40	20
DC	Queenstown	51	1100	16	22	21	19	16	13	10	10	12	15	16	19	20	23	29	28	26	23	20	17	18	20	22	24	26	28	8	14	14	13	9	6	3	3	5	7	9	11	13	515	69	79	73	38	20	13
DC	Siyabuswa	112	1100	20	24.7	24.3	23.1	20.2	16.5	13.2	13.3	16	19.7	21.9	23.2	24.2	27.9917	31	30.6	29.4	27.8	25.3	22.9	23	25.7	28.7	30.3	30.2	31	11.6917	17.6	17.4	15.6	11.9	7	3.4	3.4	6	10.2	14.2	16.3	17.3	568.5	92	73.3	68.9	28.2	7.8	4.7
DC	Bloemfontein	18	1347	16	23	22	20	16	12	8	8	11	15	18	20	22	23	30	27	26	22	19	16	16	18	22	25	27	28	9	17	16	13	10	4	---	---	2	7	11	13	15	550	80	90	80	50	20	10
DC	Molteno	112	1596	12.9	19.5	18.7	16.5	12.9	8.9	5.8	5.7	7.9	10.8	13.5	15.9	18.1	21.0417	27.7	26.6	24.2	20.7	16.8	13.6	14.3	16.1	19.4	22.1	24.5	26.5	5.15833	11.4	11.3	9.4	5.3	1.9	-1.5	-2.1	-0.2	2.5	5.5	8.2	10.2	602.1	69	91.9	79.9	52.1	30.6	20.6
DC	Kimberley	18	1191	18	25	24	22	18	14	11	11	13	17	20	22	24	25	31	29	27	23	20	17	17	20	23	26	28	30	12	19	18	16	12	7	4	3	6	10	13	16	17	420	60	60	70	40	10
DE	Port Elizabeth	18	60	18	22	22	21	19	17	15	14	15	16	17	18	20	21	24	24	23	22	21	20	18	18	18	20	21	23	14	18	19	17	15	12	10	10	11	12	13	15	17	600	30	30	50	40	60	50
DE	Jefreys Bay	112	33	17.3	20.9	20.6	19.7	17.8	16.3	14.8	14.3	14.4	15.3	16.5	17.8	19.7	21.4917	24.5	24.2	23.2	21.9	21.1	20.1	19.2	19.3	19.4	20.2	21.5	23.3	13.125	17.1	16.9	15.9	13.7	11.4	9.7	9.1	9.9	11.1	12.8	14.1	15.8	618.2	36.7	39.3	48.4	58.9	51.7	60.1
DE	Knysna	30	9	18.8	22.2	22.2	21.7	19.4	17.8	16.1	15.6	16.1	16.7	17.8	19.4	21.1	23	25.6	26.1	25	23.9	23.3	21.1	20.6	20.6	21.1	21.7	22.8	24.4	14.5	18.3	18.9	17.8	15.6	12.8	10.6	10	11.1	12.2	13.9	15.6	17.2	428	32	37	43	49	36	38
DE	Cap Agulhas	20	18	16	20	20	19	17	15	14	13	13	14	15	17	19	20	23	23	22	20	18	17	16	17	17	18	20	22	13	17	17	16	14	12	11	10	10	11	12	15	16	440	20	10	30	30	50	50
DE	Kruisfontein	20	18	17.1	20.7	20.3	19.3	17.5	16	14.6	14	14.2	15	16.2	17.5	19.4																											675.9	44.9	42.5	56.2	64.9	55	62.4
DE	Berea	92	112	20.4	23.7	23.8	23.2	21.3	18.9	16.8	16.5	17.4	18.9	19.8	21.1	22.8																											1009.4	141	116.9	117.1	71.7	55.5	26.4
DE	Bhisho	112	535	18	21.8	22.1	20.9	18.7	16.3	14.2	14.1	14.7	16	17.4	18.7	20.6	23.2167	26.4	26.6	25.5	23.9	22.1	20.4	20	20.9	21.7	22.3	23.5	25.3	11.5417	15.8	16.1	15.1	12.5	9.6	7.4	6.9	7.5	9.2	11.2	12.8	14.4	655.2	62.1	77.9	72.9	44.3	28.4	22.7
DE	Cape Town	21	42	17	21	21	20	17	15	13	12	13	14	16	18	20	21	25	25	24	22	19	17	16	17	18	20	22	23	12	17	17	15	13	11	8	8	8	10	12	14	16	580	20	20	30	50	70	90
DE	Port Alfred	112	22	18.5	21.8	21.7	21	19.3	17.7	16	15.5	15.9	16.5	17.5	18.8	20.5																											678.3	42.5	58.8	77.9	56.1	50.2	52.1
DE	Graaf-Reinet	32	815	18	23	23	21	18	15	13	13	14	16	18	20	22																											332	30	43	53	27	22	12
at/a	Average temperature per year in °C
at/jan…	avarage temperature in specific month in °C
aht/an	avarage high temperature per year in °C
aht/jan…	avarage high temperature in specific year in °C
alt/an	avarage low temperature per year in °C
alt/jan…	avarage low temperature in specific year in °C
ap/a	avarage precipitation per year in mm
ap/jan	avarage precipitation per specific month in mm
RH/a	avarage relative humidity per year in %
RH/jan	avarage relative humidity per specific month in %
morn RH/a	avarage relative humidity per year in the morning in %
morn RH/jan	avarage relative humidity per specific month in the morning in %
eve RH/a	avarage relative humidity per year in the evening in %
eve RH/jan	avarage relative humidity per specific month in the evening in %
[truncated: 45 more columns]

## Sheet: Morphometry (D. ecklonis)
sample number	l	a1	a1/3	a3	b1	b1/3	b3	r1ebc	r1epi	r1chl	r1nvb	r1hyd	r1cvs	r2ebc	r2epi	r2chl	r2nvb	r2hyd	r2cvs	r3ebc	r3epi	r3chl	r3nvb	r3hyd	r3cvs	r4ebc	r4epi	r4chl	r4nvb	r4hyd	r4cvs	t1ebc	t1epi	t1chl	t1nvb	t1hyd	t1cvs	t2ebc	t2epi	t2chl	t2nvb	t2hyd	t2cvs	t3ebc	t3epi	t3chl	t3nvb	t3hyd	t3cvs
DE1	25.07	2.71	2.73	2.45	5.16	6.03	5.75
DE2	25.76	2.84	2.86	2.29	5.19	7.01	5.41
DE3	26.06	2.41	2.69	2.42	5.22	6.18	6.38
DE4	19.36	2.19	2.69	2.67	3.89	4.85	5.09
DE5	29.48	2.87	2.72	2.83	3.75	5.13	5.1
DE6	26.27	2.05	2.72	2.5	4.28	5.66	5.32
DE7	19.39	2.19	1.92	1.98	3.49	4.64	4.59
DE8	24.88	2.26	2.71	2.75	4.84	5.99	5.64
DE9	22.54	1.41	1.47	1.84	3.38	4.33	4.18
DE10	19.11	1.91	2.24	1.79	4.68	6.33	5.33
DE11	29.56	2.01	2.44	2.63	4.01	4.86	5.88
DE12	27.69	2.49	3.11	2.33	4.03	5.3	5.31
DE13	28.42	2.47	2.6	2.6	4.3	4.57	4.98
DE14	35.95	2.12	2.44	2.47	3.47	4.76	5.08
DE15	26.73	2.4	2.98	2.63	3.74	5.76	5.53
DE16	35.69	2.53	2.84	3.06	4.59	6.59	6.75
DE17	21.43	2.2	1.82	2.4	3.42	5.15	4.73
DE18	32.64	2.3	2.49	2.35	4.84	4.49	5.98
DE19	38.95	2.25	1.92	2.04	4.74	5.11	6.28
DE20	33.07	2.15	1.91	2.76	3.74	4.36	5.45
DE21								1462.16	1341.32	1312.94	724.719	674.453	49.039	2390.47	2318.9	2272.51	1552.25	1519.93	38.975	989.494	901.064	887.728	518.786	467.338	50.82	2364.12	2274.98	2230.57	1534.16	1474.41	52.989	120.835	28.383	588.221	50.2663	625.414	49.039	71.57	46.384	720.258	32.3217	1480.96	38.975	88.43	13.336	368.942	51.4483	416.518	50.82
DE22								1223.18	1123.51	1108.92	721.084	677.834	74.955	2419.36	2346.99	2327.07	1540.03	1491.84	63.82	793.193	732.703	707.432	386.54	326.974	56.577	2536.42	2463.6	2439.58	1645.33	1590.07	57.696	99.665	14.595	387.835	43.2497	602.879	74.955	72.364	19.919	787.046	48.1817	1428.02	63.82	60.4905	25.271	320.892	59.566	270.397	56.577
DE23								1129.8	1066.27	1045.58	627.411	575.387	87.069	2827.67	2724.96	2700.16	1850.41	1770.56	37.728	1042.78	957.838	933.694	440.083	366.403	74.054	2294.15	2227.75	2202.94	1516.22	1436.7	43.003	63.531	20.688	418.166	52.0237	488.318	87.069	102.708	24.798	849.75	79.8517	1732.83	37.728	84.9455	24.144	493.611	73.6793	292.349	74.054
DE24								1254.87	1192.32	1171.76	774.374	711.52	89.442	2541.07	2475.17	2449.99	1632.79	1559.02	58.657	953.322	881.799	849.881	567.361	484.847	81.147	2549.79	2481.02	2461.37	1731.39	1644.05	55.86	62.5525	20.558	397.39	62.8547	622.078	89.442	65.905	25.179	817.2	73.7677	1500.36	58.657	71.5235	31.918	282.52	82.5143	403.7	81.147
DE25								932.473	821.892	811.836	566.957	526.695	81.595	2339.05	2227.93	2203.42	1533.23	1459.76	38.697	815.421	693.1	664.752	396.947	347.447	58.941	2343.37	2270.5	2242.7	1507.57	1443.77	52.092	110.581	10.056	244.879	40.2617	445.1	81.595	111.117	24.517	670.193	73.4687	1421.06	38.697	122.321	28.348	267.805	49.4993	288.506	58.941
DE26								993.045	943.193	924.109	629.748	569.4	62.547	2475.35	2396.01	2372.02	1497.62	1420.18	48.423	956.938	898.887	857.871	343.986	287.519	52.699	2364.66	2297.16	2260.14	1518.46	1452.1	50.606	49.8525	19.084	294.361	60.348	506.853	62.547	79.3385	23.991	874.401	77.4327	1371.76	48.423	58.051	41.016	513.885	56.467	234.82	52.699
DE27								1124.61	1074.76	1050.55	721.525	681.807	66.026	2349.78	2247.47	2216.66	1176.87	1124.8	67.76	985.358	882.177	843.354	509.31	456.732	58.659	2396.37	2300.49	2274.56	1603.47	1557.78	67.704	49.8525	24.206	329.028	39.718	615.781	66.026	102.303	30.809	1039.79	52.072	1057.04	67.76	103.181	38.823	334.044	52.5783	398.073	58.659
DE28								1097.73	991.532	978.018	667.806	610.572	62.162	2582.73	2516.39	2494.2	1636.18	1572.89	57.246	961.075	896.216	868.468	513.653	452.473	81.532	2554.91	2482.93	2458.19	1464.28	1400.11	52.608	106.201	13.514	310.212	57.235	548.409	62.162	66.3435	22.192	858.014	63.2887	1515.65	57.246	64.8585	27.748	354.815	61.1807	370.941	81.532
DE29								976.535	901.706	869.789	481.454	435.051	44.946	2449.29	2347.95	2339.05	1474.98	1418.49	40.956	954.58	828.323	812.03	527.877	470.421	67.203	2209.57	2094.78	2072.59	1436.41	1371.37	36.979	74.8295	31.917	388.334	46.403	390.106	44.946	101.344	8.895	864.069	56.493	1377.53	40.956	126.257	16.293	284.153	57.456	403.218	67.203
DE30								1220	1143.14	1118.83	806.126	748.916	65.414	2379.97	2308.45	2273.73	1576.29	1522.96	49.946	913.955	823.377	789.73	395.068	340.2	73.402	2618.26	2530.53	2508.68	1865.48	1797.85	45.342	76.864	24.312	312.699	57.21	683.502	65.414	71.5235	34.717	697.439	53.3383	1473.01	49.946	90.578	33.647	394.662	54.8687	266.798	73.402
l:	Leaf length in mm
a1:	Leaf diameter a1 in mm
a1/3:	Leaf diameter a at incision region in mm
a3:	Leaf diameter a3 in mm
a:	Axial/vertical leaf diameter from flat adaxial leaf side to leaf corner at abaxial leaf side in mm
b1:	Leaf diameter b1 in mm
b1/3:	Leaf diameter b at incision region in mm
b3:	Leaf diameter b3 in mm
b:	Horizontal leaf diameter b measured perpendicular to the stem from leaf corner to leaf corner
r1:	Distance of the last cell of a given tissue from the center of the central vascular bundle along the radial line 1
r2:	Distance of the last cell of a given tissue from the center of the central vascular bundle along the radial line 2
r3:	Distance of the last cell of a given tissue from the center of the central vascular bundle along the radial line 3
r4:	Distance of the last cell of a given tissue from the center of the central vascular bundle along the radial line 4
Tebc1:	Diameter of epidermal blader cell along radial line 1
Tebc11:	Diameter 1 of epidermal blader cell along radial line 1
Tebc12:	Diameter 2 of epidermal blader cell along radial line 1
Tebc2:	Diameter of epidermal blader cell along radial line 2
Tebc21:	Diameter 1of epidermal blader cell along radial line 2
Tebc22:	Diameter 2 of epidermal blader cell along radial line 2
Tebc3:	Diameter of epidermal blader cell along radial line 3
Tebc31:	Diameter 1 of epidermal blader cell along radial line 3
Tebc32:	Diameter 2 of epidermal blader cell along radial line 3
Tebc4:	Diameter of epidermal blader cell along radial line 4
Tebc41:	Diameter 1 of epidermal blader cell along radial line 4
Tebc42:	Diameter 2 of epidermal blader cell along radial line 4
[truncated: 14 more columns]

## Sheet: Morphometry (D. cooperi)
sample number	l	a1	a1/3	a3	b1	b1/3	b3	r1ebc	r1epi	r1chl	r1nvb	r1hyd	r1cvs	r2ebc	r2epi	r2chl	r2nvb	r2hyd	r2cvs	r3ebc	r3epi	r3chl	r3nvb	r3hyd	r3cvs	r4ebc	r4epi	r4chl	r4nvb	r4hyd	r4cvs	t1ebc	t1epi	t1chl	t1nvb	t1hyd	t1cvs	t2ebc	t2epi	t2chl	t2nvb	t2hyd	t2cvs	t3ebc	t3epi	t3chl	t3nvb	t3hyd	t3cvs
DC1	46.34	3.64	3.48	2.95	3.51	3.13	2.95	1686.19	1434.1	1388.6	688.7	625.9	49.7	1744.4	1536.8	1492.4	888.3	811.8	49.7	1317.1	1099.1	1060.5	509.6	439.6	47.6	1724.41	1522.3	1497.4	837.8	772.1	51.9	252.094	45.4	699.9	62.8	576.1	49.7	207.596	44.4	604.1	76.5	762.1	49.7	217.996	38.6	551	70	392	55.1
DC2	44.55	3.49	3.45	3.36	2.97	2.98	2.45	1772.86	1478.4	1441.7	817.2	765.5	52.7	1645.05	1387.2	1348.2	708.9	656.1	52.6	1554.59	1287.7	1220.7	694.6	629.8	36.4	1766.8	1472.1	1439.2	794.3	725.7	49.7	294.46	36.7	624.5	51.7	712.8	52.7	257.849	39	639.2	52.8	603.5	52.6	266.889	67	526.1	64.8	593.4	55.1
DC3	49.35	4.09	4	4.06	2.97	3.06	2.71	1680.88	1435.3	1384.1	695.8	640.4	52.3	2107.26	1813.1	1772.4	1066.6	1007.8	79.3	1337.32	1113.5	1065.9	494	437.9	63	1913.43	1658.9	1632.9	969.7	911.8	65.5	245.582	51.2	688.4	55.4	588.2	52.3	294.163	40.8	705.8	58.8	928.4	79.3	223.819	47.6	571.9	56.1	374.9	63
DC4	47.69	3.64	3.44	3.68	2.83	2.95	2.85	1510.43	1333	1303.3	710.3	647.6	55.4	1732.68	1491	1443.6	890.5	831.2	53.4	1354.15	1085.6	1059.1	590.1	529.6	38.6	1706.52	1374.3	1344.8	824.5	759.2	43.4	177.435	29.7	593	62.7	592.1	55.4	241.68	47.4	553.1	59.3	777.8	53.4	268.554	26.5	469	60.5	491	55.1
DC5	45.23	3.72	3.22	3.58	2.92	2.91	2.52	1555.76	1293.5	1265.3	846.6	786.7	56.1	1533	1282.4	1239.5	737.2	673.6	52.4	1495.67	1316.7	1278.4	683	610.3	58.2	1721.57	1410.9	1325.1	838.8	777.2	49.5	262.255	28.3	418.6	59.9	730.6	56.1	250.595	42.9	502.3	63.6	621.1	52.4	178.969	38.3	595.4	72.6	552.1	55.1
DC6	46.15	3.44	3.16	3.31	2.82	3.1	2.47	1647.39	1327.8	1295.6	900.1	830	59.2	1568.79	1381.6	1328.4	850	783.7	61.3	1561.49	1306.3	1271.7	682	608.6	77.8	1542.79	1309.2	1273.2	736.7	670	78.8	319.587	32.3	395.5	70.1	770.8	59.2	187.193	53.2	478.4	66.3	722.4	61.3	255.193	34.6	589.7	73.4	530.8	55.1
DC7	44.72	3.44	3.24	3.33	2.81	2.77	2.21	1545.08	1204	1173.7	640.6	581	68.1	1415.86	1180	1164.1	726.3	666.1	77	1187.61	1004.5	961.5	597.5	516	68.3	1482.22	1260	1219.5	703	650.5	84.5	341.079	30.3	533.1	59.6	512.9	68.1	235.857	15.9	437.7	60.2	589.1	77	183.11	43.1	363.9	81.6	447.6	55.1
DC8	42.35	3.46	3.13	3.49	2.95	3.01	2.84	1766.37	1420.9	1397.3	1002.4	938.1	46.8	1623.71	1406.8	1360.4	727.2	651.5	62	1379.39	1097.7	1049	647.9	577.6	62.7	1594.31	1267.6	1214.4	601.3	522.5	60.2	345.467	23.6	394.9	64.3	891.3	46.8	216.913	46.5	633.1	75.7	589.5	62	281.69	48.7	401	70.4	514.9	55.1
DC9	45.3	3.32	3.23	3.22	2.98	3.01	2.6	1605.44	1287.5	1240	807.2	750	52.1	1530.36	1338.1	1304.7	767.5	685.9	61.4	1477.54	1216.3	1184.3	621.5	545	47.6	1433.6	1203.7	1160.1	655.7	588.7	58.8	317.936	47.6	432.7	57.2	697.9	52.1	192.256	33.4	537.2	81.5	624.6	61.4	261.243	32	562.8	76.5	497.4	55.1
DC10	43.66	3.68	3.55	3.66	3.01	3.08	2.64	1602.45	1355.9	1306.5	741	689.1	46.7	1634.59	1380.2	1344.9	759.5	686.4	57.1	1544.88	1316.8	1265.9	744.9	678.7	53.1	1651.99	1408	1374.5	863.7	803.3	63.4	246.546	49.5	565.4	52	642.4	46.7	254.392	35.3	585.5	73.1	629.3	57.1	228.083	50.9	521	66.2	625.7	55.1
l:	Leaf length in mm
a1:	Leaf diameter a1 in mm
a1/3:	Leaf diameter a at incision region in mm
a3:	Leaf diameter a3 in mm
a:	Axial/vertical leaf diameter in mm
b1:	Leaf diameter b1 in mm
b1/3:	Leaf diameter b at incision region in mm
b3:	Leaf diameter b3 in mm
b:	Horizontal leaf diameter b in mm
r1:	Distance of the last cell of a given tissue from the center of the central vascular bundle along the radial line 1
r2:	Distance of the last cell of a given tissue from the center of the central vascular bundle along the radial line 2
r3:	Distance of the last cell of a given tissue from the center of the central vascular bundle along the radial line 3
r4:	Distance of the last cell of a given tissue from the center of the central vascular bundle along the radial line 4
Tebc1:	Diameter of epidermal blader cell along radial line 1
Tebc11:	Diameter 1 of epidermal blader cell along radial line 1
Tebc12:	Diameter 2 of epidermal blader cell along radial line 1
Tebc2:	Diameter of epidermal blader cell along radial line 2
Tebc21:	Diameter 1of epidermal blader cell along radial line 2
Tebc22:	Diameter 2 of epidermal blader cell along radial line 2
Tebc3:	Diameter of epidermal blader cell along radial line 3
Tebc31:	Diameter 1 of epidermal blader cell along radial line 3
Tebc32:	Diameter 2 of epidermal blader cell along radial line 3
Tebc4:	Diameter of epidermal blader cell along radial line 4
Tebc41:	Diameter 1 of epidermal blader cell along radial line 4
Tebc42:	Diameter 2 of epidermal blader cell along radial line 4
[truncated: 14 more columns]

## Sheet: Percentage Shrinkage
	diameter fresh		diameter embedded		Percentage shrinkage
Sample no.	a1/3 [mm]	b1/3 [mm]	a1/3 [mm]	b1/3 [mm]	γa [%]	γb [%]
DE1	2.7	4.2	2.296	4.408	14.963	-4.95238
DE2	2.28	3.94	1.951	4.544	14.4298	-15.3299
DE3	2.25	4.09	2.034	4.846	9.6	-18.4841
DE4	2.43	4.41	2.094	4.791	13.8272	-8.63946
DE5	2.04	4.51	1.556	4.356	23.7255	3.41463
DE6	2.08	4.68	1.932	4.725	7.11538	-0.961538
DE7	2.31	3.8	2.005	4.319	13.2035	-13.6579
DE8	2.36	4.55	2.048	4.96	13.2203	-9.01099
DE9	1.92	4.33	1.787	4.523	6.92708	-4.45727
DE10	1.95	4.56	1.965	4.668	-0.769231	-2.36842
DC1	3.48	3.13	3.078	2.524	11.5517	19.361
DC2	3.45	2.98	2.978	2.86	13.6812	4.02685
DC3	4	3.06	3.648	2.553	8.8	16.5686
DC4	3.44	2.95	2.922	2.57	15.0581	12.8814
DC5	3.22	2.91	2.743	2.69	14.8137	7.56014
DC6	3.16	3.1	2.774	2.615	12.2152	15.6452
DC7	3.24	2.77	2.523	2.23	22.1296	19.4946
DC8	3.13	3.01	2.736	2.695	12.5879	10.4651
DC9	3.23	3.01	2.536	2.419	21.4861	19.6346
DC10	3.55	3.08	2.994	2.665	15.662	13.474
DE							DC
	fresh		embedded		ps		fresh		embedded		ps
	a1/3	b1/3	a1/3	b1/3	γa [%]	γb [%]	a1/3	b1/3	a1/3	b1/3	γa [%]	γb [%]
mean	2.232	4.307	1.9668	4.614	11.6242	-7.44474	3.39	3	2.8932	2.5821	14.7985	13.9111
sd	0.22807	0.276552	0.184301	0.207198	6.12733	6.53752	0.24686	0.100499	0.307925	0.16264	3.98265	5.0484
min	1.92	3.8	1.556	4.319	-0.769231	-18.4841	3.13	2.77	2.523	2.23	8.8	4.02685
max	2.7	4.68	2.296	4.96	23.7255	3.41463	4	3.13	3.648	2.86	22.1296	19.6346

## Sheet: Mechanical properties
Delosperma ecklonis
	Elastic modulus (MPa)					Tensile strength (MPa)
	Leaf	cvs	Epi_trans	Epi_long		Leaf	cvs	Epi_trans	Epi_long
	1.08111	80.2851	3.82461	3.54811		0.15128	10.9792	0.565289	0.653066
	0.962739	26.725	1.99886	3.27332		0.111737	9.21402	0.44828	0.739282
	1.28345	73.1622	1.70338	5.29272		0.15615	13.8031	0.431846	0.43721
	1.21017	86.0128	2.88406	10.5127		0.169766	11.516	0.907991	2.14043
	1.11367	50.9671	2.87953	2.00641		0.138085	14.0049	0.604842	0.360735
	1.28386	63.6775	3.23616	5.3632		0.164876	10.9905	0.833774	1.12169
	1.26042	63.6775	NA	3.47491		0.160006	9.96182	NA	0.852316
	0.874895	60.7349	NA	2.28475		0.106454	12.5871	NA	0.49075
	2.16309	48.4343	NA	NA		0.127379	10.327	NA	NA
	1.18906	NA	NA	NA		0.171667	NA	NA	NA
	1.20144	NA	NA	NA		0.183515	NA	NA	NA
	1.04467	NA	NA	NA		0.118267	NA	NA	NA
	1.50565	NA	NA	NA		0.197284	NA	NA	NA
	1.67121	NA	NA	NA		0.195997	NA	NA	NA
MW	1.27467	61.5196	2.75443	4.46952		0.153747	11.4871	0.632004	0.849435
Stabw	0.327051	17.9958	0.785545	2.72831		0.0297685	1.66801	0.197932	0.576801
Median	1.2058	63.6775	2.8818	3.51151		0.158078	10.9905	0.585066	0.696174
IQR	0.194508	14.8693	0.929111	2.28416		0.0411365	2.26015	0.299008	0.442296
Min	0.874895	26.725	1.70338	2.00641		0.106454	9.21402	0.431846	0.360735
Max	2.16309	86.0128	3.82461	10.5127		0.197284	14.0049	0.907991	2.14043
n	14	9	6	8		14	9	6	8

## Sheet: Poisson's ratio
Delosperma ecklonis
	Poisson's Ratio (/)
	0.402017
	0.132839
	0.297223
	0.400714
	0.310163
	0.345192
	0.462688
	0.250794
	0.406595
	0.50693
	0.350454
	0.402565
	0.350384
	0.318216
MW	0.352627
Stabw	0.0923537
Median	0.350419
IQR	0.0902522
Min	0.132839
Max	0.50693
n	14

## Sheet: Hydrenchym_Turgor+e-modul
Delosperma ecklonis				Turgor (MPa)		Nilsson-Formel:								Delosperma ecklonis
Hydrenchym														Hydrenchym
	raw data
				E-Modul	Turgor	Diameter	Thickness	Poisson's ratio	E-Modul
				E	P	dcell	tcell wall	v	Ecell wall					Diameter		MW	137.92
	Messtiefe (µm)	Turgor (MPa)		(MPa)	(MPa)	(µm)	(µm)	(/)	(MPa)	1. Term	2. Term	3. Term		dcell		Stabw	119.594
	112.5	0.054394		0.26768	0.054394	84.727	0.3435	0.35	5	0.194912	1.79487	0.040542		(µm)
	200	0.0501467		0.25246	0.0501467	84.727	0.3435	0.35	5	0.179693	1.79487	0.040542				Median	84.727
	1125	0.0409603		0.219542	0.0409603	84.727	0.3435	0.35	5	0.146774	1.79487	0.040542				IQR	91.0312
	1237.5	0.0501718		0.25255	0.0501718	84.727	0.3435	0.35	5	0.179782	1.79487	0.040542
	1512.5	0.0460194		0.23767	0.0460194	84.727	0.3435	0.35	5	0.164903	1.79487	0.040542				Min	21.873
	1037.5	0.04282		0.226206	0.04282	84.727	0.3435	0.35	5	0.153438	1.79487	0.040542				Max	412.446
	1487.5	0.041706		0.222214	0.041706	84.727	0.3435	0.35	5	0.149446	1.79487	0.040542
	775	0.0530502		0.262864	0.0530502	84.727	0.3435	0.35	5	0.190097	1.79487	0.040542				n	30
	1625	0.0456161		0.236225	0.0456161	84.727	0.3435	0.35	5	0.163458	1.79487	0.040542
	100	0.0457802		0.236813	0.0457802	84.727	0.3435	0.35	5	0.164046	1.79487	0.040542
	162.5	0.0492211		0.249143	0.0492211	84.727	0.3435	0.35	5	0.176376	1.79487	0.040542
	187.5	0.0616006		0.293503	0.0616006	84.727	0.3435	0.35	5	0.220735	1.79487	0.040542		Thickness		MW	0.410611
	1225	0.0329758		0.190931	0.0329758	84.727	0.3435	0.35	5	0.118163	1.79487	0.040542		tcell wall		Stabw	0.197615
	1300	0.0317181		0.186424	0.0317181	84.727	0.3435	0.35	5	0.113657	1.79487	0.040542		(µm)
	212.5	0.0627794		0.297727	0.0627794	84.727	0.3435	0.35	5	0.224959	1.79487	0.040542				Median	0.3435
	350	0.0482649		0.245717	0.0482649	84.727	0.3435	0.35	5	0.172949	1.79487	0.040542				IQR	0.129
	1312.5	0.0296841		0.179136	0.0296841	84.727	0.3435	0.35	5	0.106368	1.79487	0.040542
	87.5	0.0427389		0.225915	0.0427389	84.727	0.3435	0.35	5	0.153148	1.79487	0.040542				Min	0.2305
	225	0.0501223		0.252373	0.0501223	84.727	0.3435	0.35	5	0.179605	1.79487	0.040542				Max	1.216
	562.5	0.0446688		0.232831	0.0446688	84.727	0.3435	0.35	5	0.160063	1.79487	0.040542
	600	0.0435315		0.228755	0.0435315	84.727	0.3435	0.35	5	0.155988	1.79487	0.040542				n	45
	337.5	0.0590081		0.284213	0.0590081	84.727	0.3435	0.35	5	0.211446	1.79487	0.040542
	725	0.0405651		0.218126	0.0405651	84.727	0.3435	0.35	5	0.145358	1.79487	0.040542
	50	0.0479111		0.244449	0.0479111	84.727	0.3435	0.35	5	0.171681	1.79487	0.040542
	87.5	0.047277		0.242177	0.047277	84.727	0.3435	0.35	5	0.169409	1.79487	0.040542
	962.5	0.0407046		0.218626	0.0407046	84.727	0.3435	0.35	5	0.145858	1.79487	0.040542
	1287.5	0.0316396		0.186143	0.0316396	84.727	0.3435	0.35	5	0.113375	1.79487	0.040542
	687.5	0.0317248		0.186448	0.0317248	84.727	0.3435	0.35	5	0.11368	1.79487	0.040542
	650	0.0471363		0.241673	0.0471363	84.727	0.3435	0.35	5	0.168905	1.79487	0.040542
	725	0.0743289		0.339113	0.0743289	84.727	0.3435	0.35	5	0.266345	1.79487	0.040542
	650	0.0415476		0.221647	0.0415476	84.727	0.3435	0.35	5	0.148879	1.79487	0.040542
	712.5	0.0329773		0.190936	0.0329773	84.727	0.3435	0.35	5	0.118169	1.79487	0.040542
	562.5	0.0311216		0.184287	0.0311216	84.727	0.3435	0.35	5	0.111519	1.79487	0.040542
	725	0.0324201		0.18894	0.0324201	84.727	0.3435	0.35	5	0.116172	1.79487	0.040542
	800	0.0572596		0.277948	0.0572596	84.727	0.3435	0.35	5	0.20518	1.79487	0.040542
	1125	0.0435565		0.228845	0.0435565	84.727	0.3435	0.35	5	0.156077	1.79487	0.040542
MW	709.028	0.0451986		0.234729						0.161962	1.79487	0.040542
Stabw	471.752	0.0101071		0.036217						0.036217	4.50389e-16	2.81493e-17
Median	700	0.0451424		0.234528						0.16176	1.79487	0.040542
IQR	903.125	0.00945872		0.0338937						0.0338937	0	0
Min	50	0.0296841		0.179136						0.106368	1.79487	0.040542
Max	1625	0.0743289		0.339113						0.266345	1.79487	0.040542
n	36	36		36						36	36	36

## Sheet: Chlorenchym_Turgor+e-modul
Delosperma ecklonis				Turgor (MPa)		Nilsson-Formel:								Delosperma ecklonis
Chlorenchym														Chlorenchym
	raw data
				E-Modul	Turgor	Diameter	Thickness	Poisson's ratio	E-Modul
				E	P	dcell	tcell wall	v	Ecell wall					Diameter		MW	73.9029
	Messtiefe (µm)	Turgor (MPa)		(MPa)	(MPa)	(µm)	(µm)	(/)	(MPa)	1. Term	2. Term	3. Term		dcell		Stabw	29.8238
	112.5	0.054394		0.276478	0.054394	73.7175	0.335	0.35	5	0.194912	1.79487	0.0454438		(µm)
	200	0.0501467		0.261258	0.0501467	73.7175	0.335	0.35	5	0.179693	1.79487	0.0454438				Median	73.7175
	1125	0.0409603		0.22834	0.0409603	73.7175	0.335	0.35	5	0.146774	1.79487	0.0454438				IQR	31.834
	1237.5	0.0501718		0.261348	0.0501718	73.7175	0.335	0.35	5	0.179782	1.79487	0.0454438
	1512.5	0.0460194		0.246469	0.0460194	73.7175	0.335	0.35	5	0.164903	1.79487	0.0454438				Min	22.818
	1037.5	0.04282		0.235004	0.04282	73.7175	0.335	0.35	5	0.153438	1.79487	0.0454438				Max	155.794
	1487.5	0.041706		0.231012	0.041706	73.7175	0.335	0.35	5	0.149446	1.79487	0.0454438
	775	0.0530502		0.271662	0.0530502	73.7175	0.335	0.35	5	0.190097	1.79487	0.0454438				n	30
	1625	0.0456161		0.245023	0.0456161	73.7175	0.335	0.35	5	0.163458	1.79487	0.0454438
	100	0.0457802		0.245611	0.0457802	73.7175	0.335	0.35	5	0.164046	1.79487	0.0454438
	162.5	0.0492211		0.257941	0.0492211	73.7175	0.335	0.35	5	0.176376	1.79487	0.0454438
	187.5	0.0616006		0.302301	0.0616006	73.7175	0.335	0.35	5	0.220735	1.79487	0.0454438		Thickness		MW	0.3576
	1225	0.0329758		0.199729	0.0329758	73.7175	0.335	0.35	5	0.118163	1.79487	0.0454438		tcell wall		Stabw	0.137386
	1300	0.0317181		0.195222	0.0317181	73.7175	0.335	0.35	5	0.113657	1.79487	0.0454438		(µm)
	212.5	0.0627794		0.306525	0.0627794	73.7175	0.335	0.35	5	0.224959	1.79487	0.0454438				Median	0.335
	350	0.0482649		0.254515	0.0482649	73.7175	0.335	0.35	5	0.172949	1.79487	0.0454438				IQR	0.1505
	1312.5	0.0296841		0.187934	0.0296841	73.7175	0.335	0.35	5	0.106368	1.79487	0.0454438
	87.5	0.0427389		0.234713	0.0427389	73.7175	0.335	0.35	5	0.153148	1.79487	0.0454438				Min	0.161
	225	0.0501223		0.261171	0.0501223	73.7175	0.335	0.35	5	0.179605	1.79487	0.0454438				Max	0.797
	562.5	0.0446688		0.241629	0.0446688	73.7175	0.335	0.35	5	0.160063	1.79487	0.0454438
	600	0.0435315		0.237554	0.0435315	73.7175	0.335	0.35	5	0.155988	1.79487	0.0454438				n	45
	337.5	0.0590081		0.293011	0.0590081	73.7175	0.335	0.35	5	0.211446	1.79487	0.0454438
	725	0.0405651		0.226924	0.0405651	73.7175	0.335	0.35	5	0.145358	1.79487	0.0454438
	50	0.0479111		0.253247	0.0479111	73.7175	0.335	0.35	5	0.171681	1.79487	0.0454438
	87.5	0.047277		0.250975	0.047277	73.7175	0.335	0.35	5	0.169409	1.79487	0.0454438
	962.5	0.0407046		0.227424	0.0407046	73.7175	0.335	0.35	5	0.145858	1.79487	0.0454438
	1287.5	0.0316396		0.194941	0.0316396	73.7175	0.335	0.35	5	0.113375	1.79487	0.0454438
	687.5	0.0317248		0.195246	0.0317248	73.7175	0.335	0.35	5	0.11368	1.79487	0.0454438
	650	0.0471363		0.250471	0.0471363	73.7175	0.335	0.35	5	0.168905	1.79487	0.0454438
	725	0.0743289		0.347911	0.0743289	73.7175	0.335	0.35	5	0.266345	1.79487	0.0454438
	650	0.0415476		0.230445	0.0415476	73.7175	0.335	0.35	5	0.148879	1.79487	0.0454438
	712.5	0.0329773		0.199735	0.0329773	73.7175	0.335	0.35	5	0.118169	1.79487	0.0454438
	562.5	0.0311216		0.193085	0.0311216	73.7175	0.335	0.35	5	0.111519	1.79487	0.0454438
	725	0.0324201		0.197738	0.0324201	73.7175	0.335	0.35	5	0.116172	1.79487	0.0454438
	800	0.0572596		0.286746	0.0572596	73.7175	0.335	0.35	5	0.20518	1.79487	0.0454438
	1125	0.0435565		0.237643	0.0435565	73.7175	0.335	0.35	5	0.156077	1.79487	0.0454438
MW	709.028	0.0451986		0.243527						0.161962	1.79487	0.0454438
Stabw	471.752	0.0101071		0.036217						0.036217	4.50389e-16	2.1112e-17
Median	700	0.0451424		0.243326						0.16176	1.79487	0.0454438
IQR	903.125	0.00945872		0.0338937						0.0338937	0	0
Min	50	0.0296841		0.187934						0.106368	1.79487	0.0454438
Max	1625	0.0743289		0.347911						0.266345	1.79487	0.0454438
n	36	36		36						36	36	36

## Sheet: cell wall thickness
Hydrenchym					Chlorenchym
Cell	double cell wall thickness [µm]	cell wall thickness [µm]	Average cell wall thickness [µm]	Used image	Cell	double cell wall thickness [µm]	cell wall thickness [µm]	Average cell wall thickness [µm]	Used image
1	1.821	0.9105	0.611	Zone 1 20X DE08 Hydrenchym Detail	1	1.594	0.797	0.534667	Zone 1 20X DE08 Chlorenchym Detail
	0.988	0.494		Zone 1 20X DE08 Hydrenchym Detail		0.536	0.268		Zone 1 20X DE08 Chlorenchym Detail
	0.857	0.4285		Zone 1 20X DE08 Hydrenchym Detail		1.078	0.539		Zone 1 20X DE08 Chlorenchym Detail
2	2.036	1.018	0.659167	Zone 1 20X DE08 Hydrenchym Detail	2	0.585	0.2925	0.451	Zone 1 20X DE08 Chlorenchym Detail
	1.055	0.5275		Zone 1 20X DE08 Hydrenchym Detail		1.304	0.652		Zone 1 20X DE08 Chlorenchym Detail
	0.864	0.432		Zone 1 20X DE08 Hydrenchym Detail		0.817	0.4085		Zone 1 20X DE08 Chlorenchym Detail
3	0.558	0.279	0.393667	Zone 1 20X DE08 Hydrenchym Detail	3	0.322	0.161	0.336167	Zone 1 20X DE08 Chlorenchym Detail
	0.667	0.3335		Zone 1 20X DE08 Hydrenchym Detail		0.837	0.4185		Zone 1 20X DE08 Chlorenchym Detail
	1.137	0.5685		Zone 1 20X DE08 Hydrenchym Detail		0.858	0.429		Zone 1 20X DE08 Chlorenchym Detail
4	0.559	0.2795	0.322	Zone 1 20X DE08 Hydrenchym Detail	4	0.643	0.3215	0.2585	Zone 1 20X DE08 Chlorenchym Detail
	0.767	0.3835		Zone 1 20X DE08 Hydrenchym Detail		0.479	0.2395		Zone 1 20X DE08 Chlorenchym Detail
	0.606	0.303		Zone 1 20X DE08 Hydrenchym Detail		0.429	0.2145		Zone 1 20X DE08 Chlorenchym Detail
5	0.461	0.2305	0.337667	Zone 1 20X DE08 Hydrenchym Detail	5	0.536	0.268	0.305	Zone 1 20X DE08 Chlorenchym Detail
	0.804	0.402		Zone 1 20X DE08 Hydrenchym Detail		0.758	0.379		Zone 1 20X DE08 Chlorenchym Detail
	0.761	0.3805		Zone 1 20X DE08 Hydrenchym Detail		0.536	0.268		Zone 1 20X DE08 Chlorenchym Detail
6	2.432	1.216	0.637833	Zone 2 20X DE08 Hydrenchym Detail	6	1.231	0.6155	0.391833	Zone 2 20X DE08 Chlorenchym Detail
	0.736	0.368		Zone 2 20X DE08 Hydrenchym Detail		0.405	0.2025		Zone 2 20X DE08 Chlorenchym Detail
	0.659	0.3295		Zone 2 20X DE08 Hydrenchym Detail		0.715	0.3575		Zone 2 20X DE08 Chlorenchym Detail
7	0.774	0.387	0.350333	Zone 2 20X DE08 Hydrenchym Detail	7	0.429	0.2145	0.369167	Zone 2 20X DE08 Chlorenchym Detail
	0.781	0.3905		Zone 2 20X DE08 Hydrenchym Detail		0.774	0.387		Zone 2 20X DE08 Chlorenchym Detail
	0.547	0.2735		Zone 2 20X DE08 Hydrenchym Detail		1.012	0.506		Zone 2 20X DE08 Chlorenchym Detail
8	0.646	0.323	0.326	Zone 2 20X DE08 Hydrenchym Detail	8	1.073	0.5365	0.377333	Zone 2 20X DE08 Chlorenchym Detail
	0.646	0.323		Zone 2 20X DE08 Hydrenchym Detail		0.547	0.2735		Zone 2 20X DE08 Chlorenchym Detail
	0.664	0.332		Zone 2 20X DE08 Hydrenchym Detail		0.644	0.322		Zone 2 20X DE08 Chlorenchym Detail
9	1.31	0.655	0.461667	Zone 2 20X DE08 Hydrenchym Detail	9	0.339	0.1695	0.308167	Zone 2 20X DE08 Chlorenchym Detail
	0.679	0.3395		Zone 2 20X DE08 Hydrenchym Detail		0.751	0.3755		Zone 2 20X DE08 Chlorenchym Detail
	0.781	0.3905		Zone 2 20X DE08 Hydrenchym Detail		0.759	0.3795		Zone 2 20X DE08 Chlorenchym Detail
10	0.531	0.2655	0.281	Zone 2 20X DE08 Hydrenchym Detail	10	0.865	0.4325	0.3535	Zone 2 20X DE08 Chlorenchym Detail
	0.483	0.2415		Zone 2 20X DE08 Hydrenchym Detail		0.72	0.36		Zone 2 20X DE08 Chlorenchym Detail
	0.672	0.336		Zone 2 20X DE08 Hydrenchym Detail		0.536	0.268		Zone 2 20X DE08 Chlorenchym Detail
11	0.599	0.2995	0.408333	MIA Zone3 DE8 20X Hydrenchym Detail	11	0.457	0.2285	0.350333	Zone 3 20X DE8 Chlorenchym Detail
	0.913	0.4565		MIA Zone3 DE8 20X Hydrenchym Detail		0.545	0.2725		Zone 3 20X DE8 Chlorenchym Detail
	0.938	0.469		MIA Zone3 DE8 20X Hydrenchym Detail		1.1	0.55		Zone 3 20X DE8 Chlorenchym Detail
12	0.687	0.3435	0.372167	MIA Zone3 DE8 20X Hydrenchym Detail	12	0.558	0.279	0.239167	Zone 3 20X DE8 Chlorenchym Detail
	0.986	0.493		MIA Zone3 DE8 20X Hydrenchym Detail		0.54	0.27		Zone 3 20X DE8 Chlorenchym Detail
	0.56	0.28		MIA Zone3 DE8 20X Hydrenchym Detail		0.337	0.1685		Zone 3 20X DE8 Chlorenchym Detail
13	0.729	0.3645	0.382	MIA Zone3 DE8 20X Hydrenchym Detail	13	0.399	0.1995	0.387333	Zone 3 20X DE8 Chlorenchym Detail
	0.539	0.2695		MIA Zone3 DE8 20X Hydrenchym Detail		0.964	0.482		Zone 3 20X DE8 Chlorenchym Detail
	1.024	0.512		MIA Zone3 DE8 20X Hydrenchym Detail		0.961	0.4805		Zone 3 20X DE8 Chlorenchym Detail
14	0.675	0.3375	0.325167	MIA Zone3 DE8 20X Hydrenchym Detail	14	0.811	0.4055	0.384333	Zone 3 20X DE8 Chlorenchym Detail
	0.702	0.351		MIA Zone3 DE8 20X Hydrenchym Detail		0.825	0.4125		Zone 3 20X DE8 Chlorenchym Detail
	0.574	0.287		MIA Zone3 DE8 20X Hydrenchym Detail		0.67	0.335		Zone 3 20X DE8 Chlorenchym Detail
15	0.498	0.249	0.291167	MIA Zone3 DE8 20X Hydrenchym Detail	15	0.569	0.2845	0.3175	Zone 3 20X DE8 Chlorenchym Detail
	0.617	0.3085		MIA Zone3 DE8 20X Hydrenchym Detail		0.708	0.354		Zone 3 20X DE8 Chlorenchym Detail
	0.632	0.316		MIA Zone3 DE8 20X Hydrenchym Detail		0.628	0.314		Zone 3 20X DE8 Chlorenchym Detail
Hydrenchym	MW	0.410611			Chlorenchym	MW	0.3576
	Stabw	0.197615				Stabw	0.137386
	Median	0.3435				Median	0.335
	IQR	0.129				IQR	0.1505
	Min	0.2305				Min	0.161
	Max	1.216				Max	0.797
	n	45				n	45

## Sheet: cell diameter (D. ecklonis)
Delosperma ecklonis
Chlorenchyma: Cell diameter									Chlorenchyma: Aspect ratio (major diameter/minor diameter)
direction	1_long_µm	1_trans_µm	2_long_µm	2_trans_µm	3_long_µm	3_trans_µm	All data			1	2	3
1	105.504	74.912	90.773	56.009	85.824	78.096			1	1.40837	1.62069	1.09896
2	55.182	30.307	113.627	75.644	98.021	62.991			2	1.82077	1.50213	1.55611
3	124.732	81.344	155.794	93.67	51.743	74.239			3	1.53339	1.66322	1.43476
4	75.087	73.196	59.549	55.363	49.171	66.205			4	1.02583	1.07561	1.34642
5	121.404	57.47	41.89	45.386	22.818	41.137			5	2.11248	1.08346	1.80283
Mean	96.3818	63.4458	92.3266	65.2144	61.5154	64.5336	73.9029		Mean	1.58017	1.38902	1.44782	1.47234
SD	30.2653	20.4986	45.0068	19.3226	30.2859	14.411	29.8238		SD	0.412379	0.288636	0.259768	0.313875
Median	105.504	73.196	90.773	56.009	51.743	66.205	73.7175		Median	1.53339	1.50213	1.43476	1.50213
IQR	46.317	17.442	54.078	20.281	36.653	11.248	34.3085		IQR	0.412395	0.537229	0.209687	0.419265
Min	55.182	30.307	41.89	45.386	22.818	41.137	22.818		Min	1.02583	1.07561	1.09896	1.02583
Max	124.732	81.344	155.794	93.67	98.021	78.096	155.794		Max	2.11248	1.66322	1.80283	2.11248
n	5	5	5	5	5	5	30		n	5	5	5	15
Hydrenchyma: Cell diameter									Hydrenchyma: Aspect ratio (major diameter/minor diameter)
direction	1_long_µm	1_trans_µm	2_long_µm	2_trans_µm	3_long_µm	3_trans_µm	All data			1	2	3
1	406.625	367.393	412.446	232.94	103.36	73.338			1	1.10678	1.77061	1.40936
2	203.168	152.72	146.781	132.618	57.184	85.204			2	1.33033	1.1068	1.49
3	84.597	54	59.241	124.934	347.069	345.783			3	1.56661	2.10891	1.00372
4	34.714	31.821	34.764	82.403	21.873	159.543			4	1.09091	2.37035	7.29406
5	84.857	57.214	57.296	66.309	56.29	61.118			5	1.48315	1.15731	1.08577
Mean	162.792	132.63	142.106	127.841	117.155	144.997	137.92		Mean	1.31556	1.7028	2.45658	1.82498
SD	149.731	139.239	157.073	65.0536	131.748	118.609	119.594		SD	0.215281	0.563014	2.71211	1.56393
Median	84.857	57.214	59.241	124.934	57.184	85.204	84.727		Median	1.33033	1.77061	1.40936	1.40936
IQR	118.571	98.72	89.485	50.215	47.07	86.205	100.603		IQR	0.376366	0.951605	0.404227	0.561821
Min	34.714	31.821	34.764	66.309	21.873	61.118	21.873		Min	1.09091	1.1068	1.00372	1.00372
Max	406.625	367.393	412.446	232.94	347.069	345.783	412.446		Max	1.56661	2.37035	7.29406	7.29406
n	5	5	5	5	5	5	30		n	5	5	5	15

[truncated: 1 more sheets: cell diameter (D.cooperi)]
